# Supplementary material for: Evaluation of the optimal cuff volume and cuff pressure of the revised laryngeal tube “LTS-D” in surgical patients
Source: BMC Anesthesiol. 2017 Feb 2;17:19. doi: 10.1186/s12871-017-0308-4 (PMC5290637; doi:10.1186/s12871-017-0308-4)
Supplement: Additional file 1: — Minimal data set. (XLS 96 kb) [file 12871_2017_308_MOESM1_ESM.xls]

## Sheet: Raw Data
ID	Date	Age (Years)	Gender	St1tus	Height (cm)	Weight (kg)	IDW (kg)	BMI (kg/m2)	Propofol (mg)	LT (Size)	Vte (ml)	NM	TD	Success	1st. Cuffpressure (cmH2O)	1st. Cuffvolume (ml)	1st. Leakage	1st. ΔVT	1st. Vte	1st. Peak	2nd. Cuffpressure	2nd. Cuffvolume	2nd. evacuated volume	2nd. Leakage	2nd. ΔVT	2nd. Vte	2nd. Peak	3rd. Cuffpressure	3rd. Cuffvolume	3rd. evacuated volume	3rd. Leakage	3rd. ΔVT	3rd. Vte	3rd. PeakPeak	4th. Cuffpressure	4th. Cuffvolume	4th. evacuated volume	4th. Leakage	4th. ΔVT	4th. Vte	4th. Peak	5th. Cuffpressure	5th. Cuffvolume	5th. evacuated volume	5th. Leakage	5th. ΔVT	5th. Vte	5th. Peak	Cuffpressure during surgery
1	2014-11-24	68 [58.5-76]	33 females	2	155	50	52.35	20.8	200	3	418	0	0	1	140	60	0	0	615	12	60	43	17	0	16	432	12	50	23	37	1	36	298	12	40							30							60
3	2014-11-24		27 males	1	156	68	53.2	28	150	4	426	0	0	1	140	80	0	0	554	16	60	60	20	0	0	398	16	50	36	44	0	0	211	16	40	31	49	0	0	188	16	30	25	55	1	34	177	16	40
4	2014-11-25			1	163	83	55	34	200	4	477	0	0	1	140	80	0	0	480	16	60	65	15	0	0	478	16	50	59	21	0	0	478	16	40	53	27	0	0	475	16	30	49	31	0	0	468	15	30
5	2014-11-26			2	165	82	56	30	250	4	491	0	0	1	140	80	0	0	705	16	60	66	14	0	0	480	16	50	63	17	0	0	471	16	40	58	22	1	49	442	15								50
6	2014-11-26			2	163	88	55	33	200	4	440	0	0	1	140	80	0	0	471	11	60	65	15	0	0	453	12	50	60	20	0	0	449	11	40	58	22	0	0	449	11	30	55	25	0	24	450	11	30
7	2014-11-26			1	184	92	78	27	200	5	630	0	0	1	110	90	0	10	640	12	60	73	17	0	29	700	11	50	67	23	0	0	707	12	40	62	28	0	0	680	12	30	55	35	0	0	670	12	20
8	2014-11-26			1	172	60	63	20	200	4	505	1	1	1	115	80	0	0	543	11	60	70	10	0	0	507	11	50	65	15	0	0	508	11	40	60	20	0	8	487	11	30	55	25	0	0	466	11	30
9	2014-11-27			1	161	55	53	21	150	4	430	0	0	1	140	80	0	0	430	11	60	58	22	0	24	456	12	50	55	25	0	10	451	11	40	50	30	0	6	442	11	30	48	32	0	12	433	11	20
10	2014-11-26			1	165	90	56	33	150	4	455	0	0	1	95	80	0	0	471	20	60	72	8	0	3	523	20	50	69	11	0	15	518	20	40	65	15	0	2	525	20	30	60	20	0	7	522	21	30
11	2014-11-26			1	182	84	72	25	190	4	614	0	1	1	140	80	0	0	611	14	60	65	15	0	0	612	14	50	60	20	0	0	594	14	40	56	24	0	0	612	14	30	50	30	0	0	610	14	30
13	2014-11-27			1	194	100	87	26	200	5	700	0	0	1	140	90	0	0	693	11	60	78	12	0	0	781	12	50	74	16	0	0	771	12	40	68	22	0	0	751	12	30	64	26	1	145	553	10	40
14	2014-11-27			1	170	78	61	27	180	4	490	0	0	1	140	80	0	0	580	13	60	45	35	0	0	498	13	50	40	40	0	0	484	13	40	35	45	0	5	497	13	30	32	48	0	0	520	13	20
15	2014-11-27			1	178	87	73	27	200	4	585	0	0	1	85	80	0	0	569	14	60	72.5	7.5	0	6	564	13	50	69	11	0	45	460	13	40	64	16	0	116	470	11	30	60	20	1	167	475	11	50
16	2014-11-27			1	168	62	59	22	160	4	480	0	0	1	140	80	0	19	471	16	60	65	15	0	17	485	16	50	60	20	0	21	483	16	40	55	25	0	150	479	16								50
18	2014-12-02			2	158	45	50	25	180	4	405	0	0	1	85	80	0	0	482	15	60	72.5	7.5	0	0	447	11	50	70	10	0	0	443	11	40	65	15	0	0	440	11	30	60	20	0	3	437	11	30
20	2014-12-02			2	183	92	77	27	250	5	622	0	0	1	105	90	0	12	640	14	60	75	15	0	0	660	14	50	70	20	0	0	684	14	40	65	25	0	7	640	15	30	58	32	0	18	638	15	40
22	2014-12-02			2	157	50	50	20	160	3	400	0	0	1	140	60	0	15	392	18	60	50	10	0	24	398	18	50	56	4	0	23	403	18	40	54	6	0	22	402	18	30	40	20	0	28	401	18	40
23	2014-12-03			1	183	71	77	21	140	5	621	0	0	1	110	90	0	0	611	10	60	75	15	1	150	579	10																						60
24	2014-12-04			1	174	73	69	24	140	4	556	0	1	1	115	80	0	0	558	12	60	68	12	0	0	565	11	50	63	17	0	0	555	11	40	59	21	0	2	554	11	30	53	27	0	18	554	11	30
25	2014-12-04			1	173	74	68	25	150	4	549	0	0	1	100	80	0	0	560	12	60	70	10	0	0	541	12	50	62	18	0	0	536	13	40	56	24	0	0	541	13	30	52	28	0	0	538	12	30
26	2014-12-04			1	168	77	64	27	160	4	513	1	0	1	140	80	0	12	488	12	60	60	20	0	16	532	12	50	55	25	0	16	536	12	40	50	30	0	19	532	12	30	45	35	0	28	528	12	30
27	2014-12-04			1	153	52	46	22	120	3	368	1	1	1	100	60	0	33	385	9	60	55	5	0	40	377	9	50	51	9	0	42	379	9	40	49	11	0	42	336	9	30	45	15	0	44	335	9	30
28	2014-12-04			1	188	112	82	32	250	5	657	1	1	1	90	90	0	0	665	16	60	82	8	0	0	665	16	50	78	12	0	0	665	15	40	74	16	0	0	673	15	30	68	22	0	0	663	14	30
29	2014-12-05			1	164	90	56	33	200	4	448	0	0	1	140	80	0	0	459	21	60	67.5	12.5	0	0	458	21	50	65	15	0	6	452	19	40	60	20	0	4	455	19	30	58	22	1	18	445	18	40
30	2014-12-05			1	153	59	46	25	200	3	368	0	0	1	140	60	0	0	359	12	60	45	15	0	0	359	13	50	43	17	0	14	352	13	40	40	20	0	15	352	13	30	35	25	0	16	347	13	30
31	2014-12-05			1	160	64	52	25	160	4	420	0	0	1	90	80	0	0	409	10	60	74	6	0	0	425	10	50	70	10	0	0	425	10	40	68	12	0	0	432	10	30	65	15	0	0	435	10	30
32	2014-12-05			1	164	55	56	20	210	4	448	0	0	1	105	80	0	17	430	11	60	70	10	0	23	427	11	50	68	12	0	21	427	10	40	65	15	0	20	429	10	30	60	20	0	22	426	11	30
33	2014-12-09			2	185	88	79	25	200	5	636	0	0	1	140	90	0	0	632	12	60	75	15	0	3	632	13	50	70	20	0	0	630	13	40	65	25	1	49	607	13								50
34	2014-12-11			1	175	76	70	25	200	4	563	0	0	1	85	80	0	23	614	16	60	72.5	7.5	0	41	559	16	50	69	11	0	59	565	16	40	65	15	1	65	543	15								50
35	2014-12-08			1	178	90	73	28	400	4	585	0	0	1	100	80	0	24	641	15	60	70	10	0	31	640	15	50	65	15	0	28	640	15	40	63	17	0	26	638	15	30	55	25	0	23	638	15	30
36	2014-12-08			1	162	72	59	27	200	4	541	0	0	0
37	2014-12-08			2	180	100	75	31	150	5	599	0	0	1	80	90	0	8	613	11	60	83	7	0	34	623	11	50	78	12	0	20	623	10	40	73	18	0	26	636	11	30	65	25	1	50	576	9	40
38	2014-12-08			2	169	80	65	28	170	4	520	0	0	1	75	80	1	23	499	12	60	75	5	1	62	492	12	50	72.5	7.5	1	78	480	12															70
41	2014-12-09			1	168	72	64	26	160	4	513	0	0	1	110	80	0	0	524	12	60	68	12	0	0	518	12	50	64	16	0	0	511	12	40	60	20	1	47	464	11								50
42	2014-12-09			1	170	90	61	25	180	4	491	0	1	1	80	80	0	0	515	14	60	75	5	0	0	504	14	50	71	9	0	0	507	14	40	68	12	1	81	400	14								50
43	2014-12-10			2	170	70	61	25	150	4	490	0	0	1	100	80	0	15	480	20	60	72.5	7.5	0	31	478	18	50	69	11	0	27	469	19	40	65	15	0	46	460	20								40
45	2014-12-10			2	180	92	75	28	150	5	600	0	0	1	90	90	0	12	600	11	60	79	11	0	15	599	11	50	75	15	0	18	605	11	40	70	20	0	15	601	11	30	65	25	0	13	602	11	30
46	2014-12-10			2	188	90	82	25	200	5	657	0	0	0
47	2014-12-12			1	178	72	68	23	150	4	550	0	0	0
48	2014-12-11			1	167	75	58	27	300	4	470	0	0	1	140	80	0	25	449	11	60	65	15	0	21	478	12	50	60	20	0	0	477	12	40	57.5	22.5	0	1	526	12	30	52.5	27.5	0	85	452	11	40
54	2014-12-17			2	167	76	63	27	150	4	505	0	0	1	90	80	0	0	502	11	60	75	5	0	0	490	11	50	70	10	0	0	490	11	40	66	14	0	0	498	11	30	60	20	0	0	500	11	30
55	2014-12-17			1	175	82	70	27	180	4	563	0	0	1	70	80	0	0	559	15	60	75	5	0	0	564	15	50	74	6	0	0	585	15	40	70	10	0	20	584	15	30	68	12	0	58	544	13	40
57	2014-12-17			2	168	68	64	24	200	4	513	0	0	0
58	2014-12-18			1	176	80	67	26	230	4	570	0	1	1	100	80	0	11	572	18	60	70	10	0	9	547	18	50	65	15	0	4	562	18	40	62	18	0	10	551	19	30	59	21	0	0	548	19	30
61	2014-12-23			1	160	70	52	27	160	4	420	0	0	1	140	80	0	49	412	16	60	63	17	0	49	412	16	50	58	22	0	47	415	15	40	55	25	0	42	415	15	30	52	28	0	41	418	15	30
62	2014-12-18			1	164	84	56	31	180	4	448	0	0	0
63	2014-12-19			1	167	57	59	22	180	4	470	0	0	1	80	>120	0	0	455	12	60	63	17	0	0	446	13	50	60	20	0	0	451	13	40	56	24	0	0	448	13	30	52	28	0	0	444	14	30
64	2014-12-19			1	163	62	59	24	200	4	476	0	0	1	80	80	0	0	478	12	60	75	5	0	0	479	12	50	72	8	0	0	480	12	40	70	10	0	0	482	12	30	66	14	0	0	479	12	30
65	2014-12-19			1	160	63	52	26	150	4	419	0	0	1	80	80	0	7	419	16	60	74	6	0	9	435	16	50	72	8	0	7	435	16	40	69	11	0	11	428	16	30	64	16	1	54	382	15	40
67	2014-12-19			1	162	56	54	22	150	4	434	0	0	1	95	80	0	7	431	12	60	74	6	0	15	434	12	50	70	10	0	16	435	12	40	65	15	0	15	432	13	30	60	20	0	16	419	13	30
69	2015-01-15			1	162	59	54	21	100	4	434	0	0	1	140	80	0	0	498	12	60	71	9	0	0	443	11	50	68	12	0	0	442	10	40	64	16	0	0	436	11	30	59	21	0	0	448	11	30
72	2015-01-12			1	179	63	74	20	200	4	504	0	0	1	75	80	0	0	476	11	60	72.5	7.5	0	0	476	11	50	70	10	0	0	476	11	40	65	15	0	0	476	11	30	61	19	0	0	476	11	30
75	2015-01-16			1	168	70	59	24	200	4	477	0	0	0
76	2015-01-15			1	168	58	59	22	120	4	476	0	0	0
77	2015-01-15			1	179	80	74	25	200	4	590	0	0	1	110	80	0	0	573	14	60	70	10	0	0	622	16	50	68	12	0	0	623	17	40	65	15	0	0	621	17	30	62	18	0	0	620	17	30
78	2015-01-15			1	160	95	52	37	180	4	420	0	1	1	140	80	0	0	389	30	60	66	14	0	0	425	30	50	60	20	0	0	440	30	40	56	24	0	0	430	30	30	52	28	0	0	453	30	30
79	2015-01-15			1	186	102	80	31	200	5	645	0	0	1	90	90	0	0	657	11	60	82	8	0	0	652	11	50	78	12	0	0	652	11	40	74	16	0	0	649	11	30	68	22	0	0	650	12	30
81	2015-01-15			2	164	65	56	24	180	4	448	0	0	1	140	80	0	0	430	12	60	68	12	0	0	432	12	50	62	18	0	0	435	12	40	55	25	0	0	433	12	30	52	28	0	0	430	12	30
83	2015-01-14			1	156	73	49	30	200	4	390	0	0	1	140	80	0	0	410	12	60	62	18	0	0	408	12	50	58	22	0	0	405	12	40	55	25	0	0	403	12	30	53	27	0	0	408	12	30
84	2015-01-16			1	186	86	80	25	200	5	643	0	0	1	140	90	0	0	700	13	60	71	19	0	0	692	14	50	63	27	0	0	697	14	40	55	35	0	0	697	14	30	48	42	0	0	681	14	30
[truncated: 2 more columns]

## Sheet: Legend
ID	Date	Sex	specialist status	Height	Weight	IDW	LT	Vte	NM (Neck mobilitiy)	Thyromental distance	Success	1st. Cuffpressure	1st. Cuffvolume	1st. Leakage	1st. ΔVT	1st. Vte	1st. Peak	2nd. Cuffpressure	2nd. Cuffvolume	2nd. evacuated volume	2nd. Leakage	2nd. ΔVT	2nd. Vte	3rd. Cuffpressure	3rd. Cuffvolume	3rd. evacuated volume	3rd. Leakage	3rd. ΔVT	3rd. Vte	4th. Cuffpressure	4th. Cuffvolume	4th. evacuated volume	4th. Leakage	4th. ΔVT	4th. Vte	4th. Peak	5th. Cuffpressure	5th. Cuffvolume	5th. evacuated volume	5th. Leakage	5th. ΔVT	5th. Vte	Cuffpressure during surgery	Peak	Time for Insertion	Airway Morbidity
Patient ID		1 = male	1 = resident	cm	kg	8ml/kg PBW	Size	ml	0 = > 35 deg.	0 = > 6,5 cm	1 = yes	cmH2O	ml	1 = yes	ml	ml	mbar	60 cmH2O	ml	ml	1= yes	ml	ml (60cmH20)	50 cmH2O	ml	ml	1= yes	ml	ml (50cmH2O)	40 cmH2O	ml	ml	1= yes	ml	ml (40cmH2O)	mbar	30 cmH20	ml	ml	1= yes	ml	ml (30cmH20)	cmH20	cmH20	s	0 = none
		2 = female	2 = consultant				#3		1 = 35 deg.	1 = 6,5 cm	0 = no			0 = no							0 = no						0 = no						0 = no							0 = no						1 = Dyshagia
							#4		2 = < 35 deg.	2 = < 6,5 cm																																				2 = Sore throat
							#5
